# Supplementary material for: Clinico-Virological Outcomes and Mutational Profile of SARS-CoV-2 in Adults Treated with Ribavirin Aerosol for COVID-19 Pneumonia
Source: Microorganisms. 2024 Jun 5;12(6):1146. doi: 10.3390/microorganisms12061146 (PMC11205916; doi:10.3390/microorganisms12061146)
Supplement: Supplementary file 1 [file microorganisms-12-01146-s001.zip]

Archive with 1 entries (1 files):
- microorganisms-2981307-supplementary.pptx
